# Supplementary material for: Mosquito diversity (Diptera: Culicidae) and medical importance in four Cambodian forests
Source: Parasit Vectors. 2023 Mar 21;16:110. doi: 10.1186/s13071-023-05729-w (PMC10029166; doi:10.1186/s13071-023-05729-w)
Supplement: Supplementary file 2 — Additional file 2: Table S2 Pearson correlation between the relative abundance of mosquito species with relative abundance ≥ 5. [file 13071_2023_5729_MOESM2_ESM.xlsx]

## Sheet: Pearson_vf
	Ae. albopictus	Cx. pseudovishnui	Cx. sinensis	Ae. gardneri.imitator	Cx. fuscocephala	Cx. mimulus	Ar. annulitarsis	Ur. koli	Ur. longirostris	Cq. crassipes	Ae. desmotes	Ma. uniformis	Cx. quinquefasciatus	Ar. subalbatus	Cx. nigropunctatus	Ae. aegypti	Cx. cinctellus	Cx. bitaeniorhynchus	Ae. eldridgei	Cx. sitiens	Ae. albolineatus	Ur. macfarlanei	Cx. fraudatrix	Cx. brevipalpis	Ur. metatarsata	Ae. ibis	Ae. prominens	Tx. splendens	Hz. demeilloni	Ae. vexans	Ae. ostentatio	Ma. indiana	Ar. kesseli	Hz. chengi	Ur. bicolor	Cx. gelidus	Ur. bimaculiala	Mi. hybrida
Ae. albopictus	1	0.0528027	0.0241989	0.24986	0.537277	0.836925	0.226557	-0.0213679	0.180062	0.557493	0.335134	0.0875491	-0.156896	-0.268284	0.240012	-0.275534	0.539062	0.50593	0.802554	0.541849	0.319417	-0.0614739	-0.0271723	0.138535	0.344874	0.130686	0.313533	0.00475824	-0.0466916	-0.106003	-0.0808182	0.165924	0.230139	0.0844917	-0.000741665	0.247965	0.185134	0.185134
Cx. pseudovishnui		1	0.282408	0.0901376	-0.235242	0.159827	-0.0612678	-0.105964	-0.183968	-0.161926	-0.178957	-0.275216	-0.246616	0.405906	-0.269261	-0.194571	-0.152023	-0.126378	-0.0850567	0.456091	-0.248376	0.555539	-0.0254128	-0.202923	-0.167652	0.681686	0.283813	-0.206471	0.69381	-0.174069	0.930269	0.0164283	-0.137017	0.392396	0.539154	-0.149409	-0.154278	-0.154278
Cx. sinensis			1	-0.242776	0	0.259281	0.240744	0.187077	-0.152837	-0.0307583	0.258977	-0.279654	-0.255133	-0.254505	-0.183286	-0.197386	0.286573	0.309453	0.221714	0.58554	0.162178	-0.152012	0.17507	-0.201564	-0.157622	-0.21898	-0.238165	-0.244656	-0.099099	0	0.29277	-0.0489311	-0.184428	0.29277	-0.236433	-0.29277	-0.197386	-0.197386
Ae. gardneri.imitator				1	-0.111389	-0.107233	-0.284897	-0.201413	0.740464	-0.110557	-0.278988	-0.106827	0.0946973	-0.27892	0.471358	-0.198891	-0.254669	-0.239419	-0.192899	-0.110076	-0.353133	-0.191616	-0.217273	-0.160204	0.751453	0.0683357	0.564734	0.071381	-0.124893	0.543021	-0.0880607	0.785191	0.469857	0.598813	0.0177789	0.852721	0.78666	0.78666
Cx. fuscocephala					1	0.714143	0.0975126	-0.180671	0.0471667	0.518275	0.252007	-0.132907	0.141094	0.0232023	-0.160357	0.0852803	0.447291	0.445663	0.835626	0.505964	0.427989	-0.206412	-0.203896	-0.171217	0.255377	-0.18922	-0.0171499	-0.211407	-0.222641	-0.25	-0.252982	0.0422813	-0.0956183	-0.0632456	-0.153226	0	0.0852803	0.0852803
Cx. mimulus						1	0.122891	-0.179756	-0.0396279	0.418691	0.239253	0.126891	-0.148179	-0.0635669	-0.182962	-0.179124	0.46975	0.463582	0.877583	0.797053	0.306282	-0.042229	-0.176142	0.176712	0.1788	0.0248401	0	-0.222021	0.0179862	-0.315063	0.132842	0.0444043	0.167365	0.132842	0	0	0	0
Ar. annulitarsis							1	0.939997	0.0620912	0.686804	0.975827	-0.18262	-0.0612683	-0.0636948	0.477791	-0.0623693	0.899796	0.897609	0.341339	0.0925086	0.810219	0.204872	0.939606	-0.148856	-0.0996099	-0.0634265	-0.125425	-0.18038	-0.0146127	-0.341294	-0.0616724	-0.170072	-0.236985	-0.185017	-0.00830083	-0.215853	-0.145528	-0.145528
Ur. koli								1	0.125022	0.466765	0.877716	-0.136434	-0.0877849	-0.0722446	0.562635	-0.0962979	0.727753	0.720805	0.0226508	-0.142833	0.64479	0.159236	0.993073	-0.0990986	-0.115348	-0.127918	-0.142693	-0.119359	-0.0646325	-0.225839	-0.0977278	-0.119359	-0.161957	-0.142833	-0.0546385	-0.142833	-0.0962979	-0.0962979
Ur. longirostris									1	0.0611133	0.0593127	-0.00284944	0.239682	-0.191397	0.617685	-0.110616	0.0389326	0.099847	-0.09541	-0.164069	-0.0265734	-0.0949868	0.109743	-0.10631	0.951577	-0.214755	0.0404451	-0.137106	-0.144392	0.377333	-0.164069	0.939799	0.625762	0.641363	0.084317	0.90984	0.975429	0.975429
Cq.crassipes										1	0.766071	-0.216763	0.336185	-0.285045	0.307811	0.297491	0.810459	0.849238	0.695738	0.252143	0.89372	0.0621189	0.455606	-0.296555	0.0848433	-0.011787	0.153837	-0.136958	-0.115219	-0.199337	-0.252143	-0.115888	-0.309729	-0.252143	-0.050906	-0.10506	-0.0424987	-0.0424987
Ae. desmotes											1	-0.164118	-0.0239453	-0.197138	0.460236	-0.0333114	0.959895	0.95664	0.486165	0.180103	0.875759	0.0365978	0.858223	-0.139417	-0.0604953	-0.193421	-0.115826	-0.169151	-0.17814	-0.320049	-0.202416	-0.169151	-0.229519	-0.202416	-0.163466	-0.202416	-0.136469	-0.136469
Ma. uniformis												1	0.166481	-0.073437	-0.147107	0.180319	-0.193398	-0.205772	-0.144674	-0.19104	-0.0783682	-0.148585	-0.153973	0.956058	0	-0.250057	-0.17613	-0.159644	-0.168128	-0.211443	-0.19104	-0.00638577	0.707623	-0.0764161	-0.123423	0.229248	0.0257599	0.0257599
Cx. quinquefasciatus													1	-0.260596	0.0124388	0.935345	-0.117176	0.0291244	-0.0897522	-0.160346	0.390256	-0.0989155	-0.106396	-0.126876	0.242092	-0.233346	-0.0718363	-0.168949	-0.177928	-0.055115	-0.202175	0.222547	0.0658751	0.0906303	-0.0844507	0.202175	0.258512	0.258512
Ar. subalbatus														1	-0.308107	-0.179588	-0.197032	-0.246227	-0.168107	-0.141959	-0.274789	0.743923	0.018454	-0.00317099	-0.197082	0.614111	-0.102074	-0.155418	0.759428	-0.413606	0.547101	-0.174612	-0.130823	-0.151529	0.740667	-0.212141	-0.166684	-0.166684
Cx. nigropunctatus															1	-0.189934	0.380923	0.391671	-0.0463002	-0.244156	0.260656	-0.0678628	0.538587	-0.163458	0.470183	-0.101845	-0.0203711	0.442589	-0.161473	0.0445435	-0.281718	0.436312	0.20586	0.206593	-0.0657245	0.431968	0.493829	0.493829
Ae. aegypti																1	-0.137931	-0.00678683	-0.102114	-0.13484	0.409807	-0.0500081	-0.108677	-0.0827584	-0.108893	-0.176496	-0.146254	-0.11268	-0.118668	-0.213201	-0.13484	-0.11268	-0.152894	-0.13484	-0.108893	-0.13484	-0.0909091	-0.0909091
Cx. cinctellus																	1	0.980549	0.701001	0.350969	0.845953	0.00508322	0.709034	-0.14183	-0.00142429	-0.151042	-0.0526065	-0.170963	-0.172885	-0.306746	-0.199294	-0.156815	-0.221312	-0.194003	-0.155247	-0.186949	-0.123663	-0.123663
Cx. bitaeniorhynchus																		1	0.679449	0.392593	0.898685	0.00266669	0.702192	-0.198996	0.056906	-0.19388	-0.120105	-0.196844	-0.172413	-0.31833	-0.150997	-0.0757093	-0.20419	-0.0905984	-0.154459	-0.157708	-0.0610814	-0.0610814
Ae. eldridgei																			1	0.66062	0.562212	-0.106573	0.00862964	-0.105084	0.0962901	-0.0463987	0.0559253	-0.126568	-0.133294	-0.239478	-0.151459	-0.126568	-0.171739	-0.151459	-0.122314	-0.151459	-0.102114	-0.102114
Cx. sitiens																				1	0.230561	-0.150467	-0.145595	-0.13716	0	-0.0373979	-0.0542326	-0.167132	-0.0135395	-0.316228	0.4	0.0334263	-0.0755929	0.4	-0.161515	-0.2	-0.13484	-0.13484
Ae. albolineatus																					1	-0.0190053	0.620688	-0.170831	-0.0749614	-0.242437	-0.144526	-0.212687	-0.22399	-0.402424	-0.254515	-0.212687	-0.288593	-0.254515	-0.205539	-0.254515	-0.171594	-0.171594
Ur. macfarlanei																						1	0.272793	-0.121293	-0.142051	0.839715	0.0298826	-0.146991	0.953922	-0.27812	0.663328	-0.13849	-0.193042	-0.150467	0.95328	-0.175898	-0.118591	-0.118591
Cx. fraudatrix																							1	-0.111796	-0.130176	-0.0243077	-0.13677	-0.134703	0.0524501	-0.25487	-0.00519981	-0.129489	-0.178846	-0.145595	0.0587891	-0.161194	-0.108677	-0.108677
Cx. brevipalpis																								1	-0.104518	-0.180281	-0.147903	-0.112478	-0.121469	-0.211174	-0.13716	-0.107929	0.666076	-0.131557	-0.110552	0.139295	-0.0859968	-0.0859968
Ur. metatarsata																									1	-0.181209	0.0875936	-0.134971	-0.142144	0.383065	-0.161515	0.944796	0.630817	0.646058	0.0869565	0.915249	0.980038	0.980038
Ae. ibis																										1	0.415778	0.0812548	0.893705	-0.147828	0.635764	-0.181261	-0.268566	-0.149592	0.845642	-0.149592	-0.176496	-0.176496
Ae. prominens																											1	-0.18128	0.0293713	0.428746	-0.0542326	0.0362559	-0.081992	-0.0542326	0.0875936	0.271163	0.0731272	0.0731272
Tx. splendens																												1	-0.0384689	-0.105703	-0.167132	-0.139665	-0.189509	-0.167132	-0.134971	-0.167132	-0.11268	-0.11268
Hz. demeilloni																													1	-0.278302	0.79883	-0.092778	-0.158641	-0.0135395	0.95127	-0.176013	-0.118668	-0.118668
Ae. vexans																														1	-0.316228	0.369961	0.119523	0.158114	-0.127688	0.474342	0.426401	0.426401
Ae. ostentatio																															1	0.0334263	-0.0755929	0.4	0.646058	-0.2	-0.13484	-0.13484
Ma. indiana																																1	0.6696	0.835658	0.0809826	0.90251	0.969049	0.969049
Ar. kesseli																																	1	0.52915	-0.0203489	0.781127	0.662541	0.662541
Hz. chengi																																		1	0	0.6	0.6742	0.6742
Ur. bicolor																																			1	0.0538382	0.108893	0.108893
Cx. gelidus																																				1	0.94388	0.94388
Ur. bimaculiala																																					1	1
Mi. hybrida																																						1
