# Supplementary material for: Mosquito diversity (Diptera: Culicidae) and medical importance in four Cambodian forests
Source: Parasit Vectors. 2023 Mar 21;16:110. doi: 10.1186/s13071-023-05729-w (PMC10029166; doi:10.1186/s13071-023-05729-w)
Supplement: Supplementary file 3 — Additional file 3: Table S3 P-value of the Pearson correlation between the relative abundance of mosquito species with relative abundance ≥ 5. [file 13071_2023_5729_MOESM3_ESM.xlsx]

## Sheet: p-value
	Ae. albopictus	Cx. pseudovishnui	Cx. sinensis	Ae. gardneri.imitator	Cx. fuscocephala	Cx. mimulus	Ar. annulitarsis	Ur. koli	Ur. longirostris	Cq. crassipes	Ae. desmotes	Ma. uniformis	Cx. quinquefasciatus	Ar. subalbatus	Cx. nigropunctatus	Ae. aegypti	Cx. cinctellus	Cx. bitaeniorhynchus	Ae. eldridgei	Cx. sitiens	Ae. albolineatus	Ur. macfarlanei	Cx. fraudatrix	Cx. brevipalpis	Ur. metatarsata	Ae. ibis	Ae. prominens	Tx. splendens	Hz. demeilloni	Ae. vexans	Ae. ostentatio	Ma. indiana	Ar. kesseli	Hz. chengi	Ur. bicolor	Cx. gelidus	Ur. bimaculiala	Mi. hybrida
Ae. albopictus	NA	0.167768	0.123529	0.985752	2.78703e-09	5.07949e-12	0.083249	0.622894	0.791589	0.000188135	0.010796	0.816012	0.318139	0.0102761	0.37114	0.11877	0.000215043	0.00038344	3.05234e-11	1.15386e-05	0.00916633	0.0198138	0.817702	0.897977	0.288437	0.111874	0.293915	0.558749	0.0187129	0.506863	0.0398248	0.971139	0.911957	0.830236	0.0150884	0.867562	0.897922	0.897922
Cx. pseudovishnui		NA	0.153505	0.402698	0.0431742	0.900628	0.158048	0.09176	0.0129888	0.0173619	0.0310707	0.0218746	0.000796206	5.35719e-08	0.000190079	0.037297	0.0494143	0.0368477	0.229884	0.0882905	0.00985916	5.80366e-08	0.28177	0.154679	0.0261417	2.71529e-11	0.145445	0.404693	3.94484e-12	0.1861	0	0.209481	0.0684312	0.528648	1.64256e-08	0.0501742	0.0533884	0.0533884
Cx. sinensis			NA	0.00591046	0.0769605	0.00224908	0.0031427	0.0234909	0.0322022	0.0404429	0.00205785	0.0111088	0.0251417	0.316691	0.327306	0.236575	0.000649922	0.00047168	0.00141069	2.98146e-08	0.00786198	0.580313	0.0263155	0.0739282	0.0352086	0.330516	0.0487273	0.0528261	0.554927	0.0399974	0.223315	0.0571261	0.00949822	0.930805	0.0871702	0.0026121	0.0111	0.0111
Ae. gardneri.imitator				NA	0.163031	0.0540682	0.000110101	0.00309396	3.35731e-13	0.00319945	0.000343526	0.58733	0.185577	0.0510262	0.00594051	0.113576	0.00044324	0.000869365	0.00475243	0.0291413	7.22922e-05	0.0207572	0.0012452	0.887902	1.26565e-14	0.274065	0.000636203	0.422511	0.134197	3.01981e-14	0.20174	0	7.35075e-08	7.92922e-10	0.764887	0	0	0
Cx. fuscocephala					NA	2.70104e-11	0.0509366	0.644362	0.609781	1.95848e-06	0.00387871	0.490728	0.341936	0.0343123	0.728807	0.328576	7.09826e-05	4.57615e-05	2.66454e-15	3.5178e-06	9.66584e-05	0.0202884	0.853053	0.386722	0.718393	0.0243808	0.576001	0.100382	0.0103277	0.0903455	0.021126	0.454285	0.272576	0.300114	0.00602157	0.368235	0.545015	0.545015
Cx. mimulus						NA	0.161541	0.870804	0.104668	0.00229606	0.036653	0.962767	0.189298	0.362471	0.0870208	0.408029	0.00106087	0.00142257	1.53655e-13	4.10783e-13	0.0114266	0.238207	0.781653	0.641458	0.556763	0.414272	0.612032	0.0581223	0.318867	0.011351	0.859569	0.184601	0.419417	0.517643	0.119531	0.118364	0.128149	0.128149
Ar. annulitarsis							NA	0	0.0842556	4.46487e-11	0	0.0303914	0.515424	0.325084	0.0190669	0.709898	0	0	0.000254709	0.158753	9.10383e-15	0.706115	0	0.0748003	0.0116721	0.252218	0.0272319	0.407586	0.303228	0.000355233	0.164781	0.00123023	0.000163109	0.000386667	0.120339	0.000570156	0.00326516	0.00326516
Ur. koli								NA	0.353526	1.20321e-06	1.11022e-15	0.0686936	0.618107	0.29166	0.000914665	0.827829	2.41682e-10	2.99217e-10	0.0524173	0.999809	2.91482e-09	0.728017	0	0.125653	0.0421978	0.182311	0.0243815	0.687024	0.267545	0.00936992	0.117185	0.013943	0.00340295	0.00325041	0.144482	0.010134	0.0308859	0.0308859
Ur. longirostris									NA	0.164531	0.142005	0.389229	0.0233007	0.00636255	5.99377e-06	0.37571	0.108205	0.183729	0.0493925	0.0238652	0.0689567	0.00375308	0.212641	0.958105	0	0.00519075	0.273156	0.952123	0.00842042	2.58809e-08	0.0121078	0	9.88557e-09	1.32669e-08	0.231411	0	0	0
Cq.crassipes										NA	1.37668e-14	0.0370673	0.293246	0.0230476	0.082512	0.0722472	0	0	8.92739e-10	0.0167241	0	0.347809	5.14535e-06	0.0257514	0.135853	0.0730613	0.383373	0.365342	0.0287063	0.00567878	0.00679381	0.00795362	0.000368199	0.000564462	0.0103889	0.00748457	0.0251018	0.0251018
Ae. desmotes											NA	0.0622638	0.796651	0.0596467	0.0151641	0.553659	0	0	4.69124e-06	0.058203	0	0.553941	8.14904e-14	0.110687	0.0393815	0.046461	0.0316468	0.387479	0.0480201	0.00112157	0.0262075	0.00342475	0.000734303	0.000774601	0.0114669	0.00212318	0.00889551	0.00889551
Ma. uniformis												NA	0.118983	0.40153	0.447205	0.22347	0.0492503	0.0453888	0.15521	0.0904821	0.166446	0.0579646	0.0404296	0	0.317938	0.0356188	0.182244	0.515498	0.100771	0.845086	0.0851619	0.316061	5.00223e-06	0.664337	0.192092	0.0498386	0.242142	0.242142
Cx. quinquefasciatus													NA	0.00875294	0.294038	3.52784e-12	0.532615	0.906795	0.502911	0.0774495	0.247204	0.0168965	0.418948	0.854728	0.0262984	0.00261976	0.502672	0.413572	0.00636577	0.230391	0.00255521	0.0568697	0.159023	0.415626	0.0426438	0.0427918	0.0253287	0.0253287
Ar. subalbatus														NA	0.000663762	0.254865	0.0498744	0.0274182	0.0718244	0.532959	0.0279618	0	0.702734	0.891604	0.00626513	2.51799e-13	0.97636	0.681523	0	0.0128375	1.09549e-10	0.0379121	0.0801231	0.197652	0	0.0224582	0.0228369	0.0228369
Cx. nigropunctatus															NA	0.378823	0.0512958	0.037921	0.770267	0.0272802	0.121932	0.0205675	0.0033643	0.227446	0.000712547	0.00338234	0.861952	0.0366946	0.00189669	0.0341585	0.000141036	0.00400707	0.112618	0.179109	0.0248073	0.00333056	0.000782987	0.000782987
Ae. aegypti																NA	0.850668	0.55433	0.949856	0.364662	0.0226855	0.417229	0.940819	0.901208	0.348387	0.109446	0.100049	0.439489	0.189319	0.185983	0.095439	0.249035	0.298905	0.0911704	0.169113	0.304326	0.368106	0.368106
Cx. cinctellus																	NA	0	1.77947e-09	0.00411459	0	0.416308	2.39297e-09	0.11305	0.0565783	0.0553024	0.076309	0.318248	0.0412259	0.00100765	0.0308949	0.00370847	0.000822907	0.00130067	0.00831028	0.00214472	0.00842811	0.00842811
Cx. bitaeniorhynchus																		NA	3.8381e-09	0.00357091	0	0.318279	3.78813e-09	0.0739838	0.102023	0.0274426	0.0466773	0.252647	0.0251552	0.00147211	0.0251712	0.00995424	0.00139279	0.00444451	0.00489302	0.00438158	0.0189715	0.0189715
Ae. eldridgei																			NA	1.83147e-08	2.04359e-07	0.158692	0.0816003	0.293107	0.200014	0.147841	0.514252	0.206574	0.0610978	0.00406809	0.108224	0.0162942	0.0099775	0.0199915	0.0123344	0.0102776	0.0210872	0.0210872
Cx. sitiens																				NA	0.0288056	0.47214	0.968418	0.274761	0.176017	0.766164	0.464955	0.0784462	0.743577	0.00869695	0.194859	0.114098	0.0563284	0.945719	0.193479	0.0148518	0.0312415	0.0312415
Ae. albolineatus																					NA	0.325009	2.9719e-08	0.133192	0.0302557	0.0186143	0.0204431	0.245691	0.019112	0.00030122	0.00938498	0.00148751	0.000401083	0.000209305	0.0031992	0.00101143	0.00482294	0.00482294
Ur. macfarlanei																						NA	0.294838	0.225094	0.0013032	8.88178e-16	0.797273	0.730639	0	0.00728605	1.04699e-09	0.00867235	0.00421946	0.0523337	0	0.00385667	0.00591327	0.00591327
Cx. fraudatrix																							NA	0.0956928	0.0167049	0.50989	0.0283909	0.654957	0.685251	0.00357914	0.354157	0.005941	0.00108297	0.00178726	0.439095	0.00358817	0.0134191	0.0134191
Cx. brevipalpis																								NA	0.923992	0.196008	0.204442	0.636559	0.353851	0.674378	0.340382	0.877164	0.000152699	0.916276	0.399047	0.272829	0.806843	0.806843
Ur. metatarsata																									NA	0.00796966	0.132189	0.841351	0.00835622	1.59927e-08	0.0185421	0	1.37545e-09	9.20438e-10	0.21856	0	0	0
Ae. ibis																										NA	0.0349882	0.597907	0	0.137622	1.05304e-10	0.0383225	0.0146024	0.202216	0	0.0285759	0.0228799	0.0228799
Ae. prominens																											NA	0.925993	0.500365	0.000239697	0.807931	0.160731	0.660184	0.342455	0.224906	0.0454759	0.132121	0.132121
Tx. splendens																												NA	0.97548	0.702534	0.440711	0.871507	0.691128	0.526807	0.842014	0.991935	0.98259	0.98259
Hz. demeilloni																													NA	0.044394	4.88498e-15	0.0601435	0.0392546	0.380116	0	0.0255603	0.029495	0.029495
Ae. vexans																														NA	0.0596788	3.22516e-09	5.16043e-05	1.01846e-05	0.375971	9.16172e-11	9.29919e-10	9.29919e-10
Ae. ostentatio																															NA	0.190126	0.109392	0.5833	3.40763e-10	0.03656	0.0481977	0.0481977
Ma. indiana																																NA	9.74674e-11	5.32907e-15	0.527459	0	0	0
Ar. kesseli																																	NA	1.80995e-07	0.327663	8.01581e-14	1.21081e-10	1.21081e-10
Hz. chengi																																		NA	0.871649	2.23782e-09	1.48812e-10	1.48812e-10
Ur. bicolor																																			NA	0.403735	0.436101	0.436101
Cx. gelidus																																				NA	0	0
Ur. bimaculiala																																					NA	0
Mi. hybrida																																						NA
